# Supplementary material for: New Thiosemicarbazide Derivatives with Multidirectional Biological Action
Source: Molecules. 2024 Mar 29;29(7):1529. doi: 10.3390/molecules29071529 (PMC11013662; doi:10.3390/molecules29071529)
Supplement: Supplementary file 1 [file molecules-29-01529-s001.zip]

Archive with 1 entries (1 files):
- molecules-2926381-supplementary.pdf
